# Supplementary material for: The Role of Resistin in Macrovascular and Microvascular Complications of Type 2 Diabetes
Source: Life (Basel). 2025 Apr 2;15(4):585. doi: 10.3390/life15040585 (PMC12028410; doi:10.3390/life15040585)
Supplement: Supplementary file 1 [file life-15-00585-s001.zip]

Archive with 1 entries (1 files):
- life-3490654-supplementary.pdf
